# Supplementary material for: Metagenomic analysis of an ecological wastewater treatment plant’s microbial communities and their potential to metabolize pharmaceuticals
Source: F1000Res. 2016 Jul 28;5:1881. [Version 1] doi: 10.12688/f1000research.9157.1 (PMC4995686; doi:10.12688/f1000research.9157.1)
Supplement: Supplementary file 2 [file f1000research-5-9854-s0001.tgz]

Archive with 1 entries (1 files):
- 753e7434-006e-4171-9fac-0519c4de4af8.docx
